# Supplementary material for: Antioxidant, Anti-Inflammatory and Anti-Proliferative Properties of Stachys circinata on HepG2 and MCF7 Cells
Source: Plants (Basel). 2023 Jun 11;12(12):2272. doi: 10.3390/plants12122272 (PMC10304351; doi:10.3390/plants12122272)
Supplement: Supplementary file 1 [file plants-12-02272-s001.zip]

Archive with 1 entries (1 files):
- plants-2206725-supplementary.pdf
